# Supplementary material for: Polydatin ameliorates early brain injury after subarachnoid hemorrhage through up-regulating SIRT1 to suppress endoplasmic reticulum stress
Source: Front Pharmacol. 2024 Sep 4;15:1450238. doi: 10.3389/fphar.2024.1450238 (PMC11408241; doi:10.3389/fphar.2024.1450238)
Supplement: Supplementary file 1 [file DataSheet1.ZIP]

Archive with 78 entries (45 files):
- data/2022.8.30/
- data/2022.8.30/atf4/
- data/2022.8.30/atf4/10s.Tif
- data/2022.8.30/chop/
- data/2022.8.30/chop/10s.Tif
- data/2022.8.30/gapdh/
- data/2022.8.30/gapdh/1.Tif
- data/2022.8.30/GRP78/
- data/2022.8.30/GRP78/10S.Tif
- data/2022.8.30/P=PERK/
- data/2022.8.30/P=PERK/30S.Tif
- data/2022.8.30/sirt1/
- data/2022.8.30/sirt1/10s.Tif
- data/2022.8.30/sirt1/30s.Tif
- data/2022.9.15/
- data/2022.9.15/CHOP/
- data/2022.9.15/CHOP/10S.1.Tif
- data/2022.9.15/CHOP/10S.Tif
- data/2022.9.15/GAPDH/
- data/2022.9.15/GAPDH/10s.1.Tif
- data/2022.9.15/GAPDH/10s.Tif
- data/2022.9.15/GRP78/
- data/2022.9.15/GRP78/10S.Tif
- data/2022.9.15/GRP78/5S.Tif
- data/2022.9.15/p-eif/
- data/2022.9.15/p-eif/10s.1.Tif
- data/2022.9.15/p-eif/10s.Tif
- data/2022.9.15/p-perk/
- data/2022.9.15/p-perk/10s.Tif
- data/2022.9.2/
- data/2022.9.2/chop/
- data/2022.9.2/chop/30s.Tif
- data/2022.9.2/GAPDH ATF4/
- data/2022.9.2/GAPDH ATF4/10S.Tif
- data/2022.9.2/GAPDH ATF4/30S.Tif
- data/2022.9.2/GAPDH cd/
- data/2022.9.2/GAPDH cd/3s.Tif
- data/2022.9.2/GAPDH cd/5s.Tif
- data/2022.9.2/GAPDH cd/80s.Tif
- data/2022.9.2/GAPDH P-PERK/
- data/2022.9.2/GAPDH P-PERK/10S.Tif
- data/2022.9.2/GAPDH P-PERK/3S.Tif
- data/2022.9.2/GAPDH P-PERK/40S.Tif
- data/2022.9.2/grp78/
- data/2022.9.2/grp78/10s.Tif
- data/2022.9.2/perk/
- data/2022.9.2/perk/10s.Tif
- data/2022.9.2/tnf-a/
- data/2022.9.2/tnf-a/10s.Tif
- data/2022.9.2/tnf-a/5s.Tif
- data/2022.9.2/tnf-a/6s.Tif
- data/2022.9.6/
- data/2022.9.6/ARG1/
- data/2022.9.6/ARG1/10S.Tif
- data/2022.9.6/CD206/
- data/2022.9.6/CD206/10S.Tif
- data/2022.9.6/EIF/
- data/2022.9.6/EIF/60S.Tif
- data/2022.9.6/GAPDH/
- data/2022.9.6/GAPDH/10S.Tif
- data/2022.9.6/GAPDH/gapdh/
- data/2022.9.6/GAPDH/gapdh/1.Tif
- data/2022.9.6/IL-1B/
- data/2022.9.6/IL-1B/10S.Tif
- data/2022.9.6/IL-1B/6S.Tif
- data/2022.9.6/IL6/
- data/2022.9.6/IL6/10S.Tif
- data/2022.9.6/PERK/
- data/2022.9.6/PERK/3S.Tif
- data/2022.9.6/PERK/4S.Tif
- data/2022.9.6/P-PERK/
- data/2022.9.6/P-PERK/10S.Tif
- data/2022.9.6/SIRT1/
- data/2022.9.6/SIRT1/10S.Tif
- data/2022.9.6/SIRT1/8S.Tif
- data/2022.9.6/TNF-A/
- data/2022.9.6/TNF-A/10S.Tif
- data/2022.9.6/TNF-A/6S.Tif
