# Supplementary material for: Polydatin ameliorates early brain injury after subarachnoid hemorrhage through up-regulating SIRT1 to suppress endoplasmic reticulum stress
Source: Front Pharmacol. 2024 Sep 4;15:1450238. doi: 10.3389/fphar.2024.1450238 (PMC11408241; doi:10.3389/fphar.2024.1450238)
Supplement: Supplementary file 2 [file DataSheet2.ZIP]

Archive with 140 entries (89 files):
- data1/2022.8.12/
- data1/2022.8.12/ATF4/
- data1/2022.8.12/ATF4/30S.Tif
- data1/2022.8.12/EIF2A/
- data1/2022.8.12/EIF2A/20S.Tif
- data1/2022.8.12/EIF2A/30S.Tif
- data1/2022.8.12/GAPDH/
- data1/2022.8.12/GAPDH/1S.Tif
- data1/2022.8.12/P-EIF2A/
- data1/2022.8.12/P-EIF2A/10S.Tif
- data1/2022.8.12/P-EIF2A/30S.Tif
- data1/2022.8.12/PERK/
- data1/2022.8.12/PERK/10S.Tif
- data1/2022.8.12/P-PERK/
- data1/2022.8.12/P-PERK/10S.Tif
- data1/2022.8.12/P-PERK/30S.Tif
- data1/2022.8.12/SIRT1 2/
- data1/2022.8.12/SIRT1 2/10S.Tif
- data1/2022.8.12/SIRT1 2/3S.Tif
- data1/2022.8.12/SIRT1 2/5S.Tif
- data1/2022.8.12/SIRT1/
- data1/2022.8.12/SIRT1/10S.Tif
- data1/2022.8.16/
- data1/2022.8.16/EIF2A/
- data1/2022.8.16/EIF2A/20S.Tif
- data1/2022.8.16/EIF2A/30S.Tif
- data1/2022.8.16/GAPDH/
- data1/2022.8.16/GAPDH/tubulin.1.2.10s.Tif
- data1/2022.8.16/GAPDH/tubulin.1.2.15s.Tif
- data1/2022.8.16/GAPDH/tubulin.2.Tif
- data1/2022.8.16/GRP78/
- data1/2022.8.16/GRP78/10S.Tif
- data1/2022.8.16/P-EIF2A/
- data1/2022.8.16/P-EIF2A/10S.Tif
- data1/2022.8.16/P-EIF2A/4S.Tif
- data1/2022.8.16/P-EIF2A/5S.Tif
- data1/2022.8.16/P-PERK/
- data1/2022.8.16/P-PERK/10S.Tif
- data1/2022.8.16/P-PERK/30S.Tif
- data1/2022.8.16/sirt1/
- data1/2022.8.16/sirt1/0.5s.Tif
- data1/2022.8.16/sirt1/30S.Tif
- data1/2022.8.18/
- data1/2022.8.18/atf4/
- data1/2022.8.18/atf4/10s.Tif
- data1/2022.8.18/atf4/7s.Tif
- data1/2022.8.18/chop/
- data1/2022.8.18/chop/10s.Tif
- data1/2022.8.18/GAPDH/
- data1/2022.8.18/GAPDH/10s.Tif
- data1/2022.8.18/GAPDH/5s.Tif
- data1/2022.8.18/GRP78.2/
- data1/2022.8.18/GRP78.2/10S.Tif
- data1/2022.8.18/GRP78.2/15.Tif
- data1/2022.8.18/grp78/
- data1/2022.8.18/grp78/5s.Tif
- data1/2022.8.18/P-EIF2A/
- data1/2022.8.18/P-EIF2A/10S.Tif
- data1/2022.8.18/p-eif2a2/
- data1/2022.8.18/p-eif2a2/3s.Tif
- data1/2022.8.18/perk/
- data1/2022.8.18/perk/10s.Tif
- data1/2022.8.18/p-PERK/
- data1/2022.8.18/p-PERK/10S.Tif
- data1/2022.8.18/p-PERK/6S.Tif
- data1/2022.8.18/p-PERK/7S.Tif
- data1/2022.8.18/p-PERK/8S.Tif
- data1/2022.8.18/p-PERK/9S.Tif
- data1/2022.8.23/
- data1/2022.8.23/chop/
- data1/2022.8.23/chop/10s.Tif
- data1/2022.8.23/chop/5s.Tif
- data1/2022.8.23/chop/7s.Tif
- data1/2022.8.23/eif2a/
- data1/2022.8.23/eif2a/10s.Tif
- data1/2022.8.23/GAPDH/
- data1/2022.8.23/GAPDH/10s.Tif
- data1/2022.8.23/GAPDH/5s.Tif
- data1/2022.8.23/grp78/
- data1/2022.8.23/grp78/10s.Tif
- data1/2022.8.23/grp78/5s.Tif
- data1/2022.8.23/grp78/7s.Tif
- data1/2022.8.23/perk eif2a/
- data1/2022.8.23/perk eif2a/10s.Tif
- data1/2022.8.23/sirt1 atf4/
- data1/2022.8.23/sirt1 atf4/10s.Tif
- data1/2022.8.23/sirt1 atf4/12s.Tif
- data1/2022.8.23/sirt1 atf4/5s.Tif
- data1/2022.8.23/sirt1 atf4/sirt1 4s.Tif
- data1/2022.8.23/sirt1 atf4/sirt1.2.Tif
- data1/2022.8.23/sirt1 atf4/sirt1.23s.Tif
- data1/2022.8.23/sirt1 atf4/sirt1.Tif
- data1/2022.8.23/sirt1 atf4/sirt15s.Tif
- data1/2022.8.25/
- data1/2022.8.25/ATF4/
- data1/2022.8.25/ATF4/10S.Tif
- data1/2022.8.25/CHOP/
- data1/2022.8.25/CHOP/10S.Tif
- data1/2022.8.25/CHOP/7S.Tif
- data1/2022.8.25/GAPDH/
- data1/2022.8.25/GAPDH/10S.Tif
- data1/2022.8.25/P-EIF2A/
- data1/2022.8.25/P-EIF2A/10S.Tif
- data1/2022.8.25/PERK/
- data1/2022.8.25/PERK/10S.Tif
- data1/2022.8.25/P-PERK/
- data1/2022.8.25/P-PERK/10S.Tif
- data1/2022.8.25/P-PERK/7S.Tif
- data1/2022.8.25/P-PERK/8S.Tif
- data1/2022.8.25/SIRT1/
- data1/2022.8.25/SIRT1/10S.Tif
- data1/2022.8.25/SIRT1/6S.Tif
- data1/2022.8.25/SIRT1/8S.Tif
- data1/2022.8.9/
- data1/2022.8.9/CHOP/
- data1/2022.8.9/CHOP/10S.Tif
- data1/2022.8.9/CHOP/5S.Tif
- data1/2022.8.9/CHOP/6S.Tif
- data1/2022.8.9/CHOP/7S.Tif
- data1/2022.8.9/EIF2A/
- data1/2022.8.9/EIF2A/10S.Tif
- data1/2022.8.9/EIF2A/28S.Tif
- data1/2022.8.9/GAPDH/
- data1/2022.8.9/GAPDH/1s.Tif
- data1/2022.8.9/GAPDH/4s.Tif
- data1/2022.8.9/GRP78/
- data1/2022.8.9/GRP78/10S.Tif
- data1/2022.8.9/GRP78/6S.Tif
- data1/2022.8.9/p-eIF2/
- data1/2022.8.9/p-eIF2/5s.Tif
- data1/2022.8.9/PERK/
- data1/2022.8.9/PERK/10S.Tif
- data1/2022.8.9/PERK/120S.Tif
- data1/2022.8.9/PERK2/
- data1/2022.8.9/PERK2/10S.Tif
- data1/2022.8.9/PERK2/8S.Tif
- data1/2022.8.9/P-PERK/
- data1/2022.8.9/P-PERK/60S.Tif
- data1/2022.8.9/SIRT1/
- data1/2022.8.9/SIRT1/sirt1.tif
